# Supplementary material for: Influence of Starch on the Structure–Properties Relationship in Polyethylene Glycol/Polycaprolactone Diol Polyurethanes
Source: Polymers (Basel). 2022 Aug 4;14(15):3184. doi: 10.3390/polym14153184 (PMC9371100; doi:10.3390/polym14153184)
Supplement: Supplementary file 1 [file polymers-14-03184-s001.zip]

Archive with 1 entries (1 files):
- polymers-1847142-supplementary.pdf
